# Supplementary material for: COVID-19 Workplace Mitigation Strategies and Employee Leave Policies Implemented during the Height of the Pandemic, United States, Fall 2020 and 2021
Source: Int J Environ Res Public Health. 2023 Feb 7;20(4):2894. doi: 10.3390/ijerph20042894 (PMC9956394; doi:10.3390/ijerph20042894)
Supplement: Supplementary file 1 [file ijerph-20-02894-s001.zip]

Archive with 1 entries (1 files):
- ijerph-2060098-supplementary.pdf
